# Supplementary material for: A NeuroD1 AAV‐Based Gene Therapy for Functional Brain Repair in Alzheimer's Disease‐Like Non‐Human Primate Model
Source: Adv Sci (Weinh). 2026 Mar 10;13(27):e20239. doi: 10.1002/advs.202520239 (PMC13170240; doi:10.1002/advs.202520239)
Supplement: Supplementary file 3 — Supporting Data: advs74707‐sup‐0003‐DataFile.xlsx. [file ADVS-13-e20239-s001.xlsx]

## Sheet: Figure 1c
Figure 1c
	Normalized fluorescence intensity			Table Analyzed	Data 1
	Control	hTau overexpression
	1.15	4.189		Column B	hTau overexpression
	0.896	3.785		vs.	vs.
	1.02	4.608		Column A	Control
	0.934	3.156
	1.057	3.653		Unpaired t test
				P value	<0.0001
				P value summary	****
				Significantly different (P < 0.05)?	Yes
				One- or two-tailed P value?	Two-tailed
				t, df	t=11.46 df=8
				How big is the difference?
				Mean ± SEM of column A	1.011 ± 0.0451, n=5
				Mean ± SEM of column B	3.878 ± 0.246, n=5
				Difference between means	2.867 ± 0.2501
				95% confidence interval	2.29 to 3.443
				R squared (eta squared)	0.9426
				F test to compare variances
				F, DFn, Dfd	29.76, 4, 4
				P value	0.0062
				P value summary	**
				Significantly different (P < 0.05)?	Yes

## Sheet: Figure 1f
Figure 1f
	NeuN+ cells per mm3												Table Analyzed
		Control					hTau overexpression Model
	DG-CA4	398.333	750.333	572	669.333	657.667	286.333	68	337.167	427.5	334.333		Two-way RM ANOVA	Matching: Both factors
	CA1-CA3	190	538.667	435	529.833	575	103.833	30.3333	204.667	297.667	180.333		Alpha	0.05
													Source of Variation	% of total variation	P value	P value summary	Significant?
													Row Factor	11.81	0.0005	***	Yes
													Column Factor	54.7	0.0218	*	Yes
													Interaction: Row Factor x Column Factor	0.12	0.5155	ns	No
													Interaction: Row Factor x Subjects	0.4503
													Interaction: Column Factor x Subjects	16.45
													Subjects	15.53
													ANOVA table	SS	DF	MS	F (DFn, DFd)	P value
													Row Factor	100206	1	100206	F (1, 4) = 104.9	P=0.0005
													Column Factor	463906	1	463906	F (1, 4) = 13.3	P=0.0218
													Interaction: Row Factor x Column Factor	1018	1	1018	F (1, 4) = 0.5077	P=0.5155
													Interaction: Row Factor x Subjects	3819	4	954.8
													Interaction: Column Factor x Subjects	139478	4	34870
													Subjects	131696	4	32924
													Residual	8019	4	2005
													Compare each cell mean with the other cell mean in that row
													Number of families	1
													Number of comparisons per family	2
													Alpha	0.05
													Sidak's multiple comparisons test	Mean Diff.	95.00% CI of diff.	Significant?	Summary	Adjusted P Value
													Control - hTau overexpression Model
													DG-CA4	318.9	220.3 to 417.4	Yes	***	0.0007
													CA1-CA3	290.3	191.8 to 388.9	Yes	**	0.001
													Test details	Mean 1	Mean 2	Mean Diff.	SE of diff.	N1	N2	t	DF
													Control - hTau overexpression Model
													DG-CA4	609.5	290.7	318.9	28.32	5	5	11.26	4
													CA1-CA3	453.7	163.4	290.3	28.32	5	5	10.25	4

## Sheet: Figure 1h
Figure 1h
	Normalized volume of hippocampus			Table Analyzed	MRI
	Before hTau overexpression	After hTau overexpression
	1	0.785298		Column B	After hTau overexpression
	1	0.862094		vs.	vs.
	1	0.878028		Column A	Before hTau overexpression
	1	0.839758
	1	0.840937		Paired t test
				P value	0.0005
				P value summary	***
				Significantly different (P < 0.05)?	Yes
				One- or two-tailed P value?	Two-tailed
				t, df	t=10.12 df=4
				Number of pairs	5
				How big is the difference?
				Mean of differences	-0.1588
				SD of differences	0.03507
				SEM of differences	0.01568
				95% confidence interval	-0.2023 to -0.1152
				R squared (partial eta squared)	0.9624
				How effective was the pairing?
				Correlation coefficient (r)	Horizontal line
				P value (one tailed)
				P value summary
				Was the pairing significantly effective?

## Sheet: Figure 2d
Figure 2d
	Hippocampal area coverage by GFP+ cells (%)			Table Analyzed	Data 1
	Control	NeuroD1
	62.833	59.562		Column B	NeuroD1
	79.054	71.953		vs.	vs.
	73.217	66.477		Column A	Control
	68.669	75.148
		64.286		Unpaired t test
		68.004		P value	0.4146
				P value summary	ns
				Significantly different (P < 0.05)?	No
				One- or two-tailed P value?	Two-tailed
				t, df	t=0.8604 df=8
				How big is the difference?
				Mean ± SEM of column A	70.94 ± 3.439, n=4
				Mean ± SEM of column B	67.57 ± 2.258, n=6
				Difference between means	-3.372 ± 3.919
				95% confidence interval	-12.41 to 5.665
				R squared (eta squared)	0.0847
				F test to compare variances
				F, DFn, Dfd	1.546, 3, 5
				P value	0.6241
				P value summary	ns
				Significantly different (P < 0.05)?	No

## Sheet: Figure 2g
Figure 2g
	Normalized fluoresecne intensity				Table Analyzed	Data 1
	Control	NeuroD1 6 wpi	NeuroD1 36 wpi		Data sets analyzed	A : Control	B : NeuroD1 6 wpi	C : NeuroD1 36 wpi
	0.93326	4.9951	2.72573
	1.19801	4.68452	2.48438		ANOVA summary
	0.97942		2.18589		F	180.5
	0.889307		2.88996		P value	<0.0001
			2.83796		P value summary	****
					Significant diff. among means (P < 0.05)?	Yes
					R square	0.9783
					Brown-Forsythe test
					F (DFn, DFd)	0.6772 (2, 8)
					P value	0.5349
					P value summary	ns
					Are SDs significantly different (P < 0.05)?	No
					Bartlett's test
					Bartlett's statistic (corrected)
					P value
					P value summary
					Are SDs significantly different (P < 0.05)?
					ANOVA table	SS	DF	MS	F (DFn, DFd)	P value
					Treatment (between columns)	19.98	2	9.992	F (2, 8) = 180.5	P<0.0001
					Residual (within columns)	0.4429	8	0.05536
					Total	20.43	10
					Data summary
					Number of treatments (columns)	3
					Number of values (total)	11
					Number of families	1
					Number of comparisons per family	3
					Alpha	0.05
					Tukey's multiple comparisons test	Mean Diff.	95.00% CI of diff.	Significant?	Summary	Adjusted P Value
					Control vs. NeuroD1 6 wpi	-3.84	-4.422 to -3.258	Yes	****	<0.0001	A-B
					Control vs. NeuroD1 36 wpi	-1.625	-2.076 to -1.174	Yes	****	<0.0001	A-C
					NeuroD1 6 wpi vs. NeuroD1 36 wpi	2.215	1.653 to 2.778	Yes	****	<0.0001	B-C
					Test details	Mean 1	Mean 2	Mean Diff.	SE of diff.	n1	n2	q	DF
					Control vs. NeuroD1 6 wpi	1	4.84	-3.84	0.2038	4	2	26.65	8
					Control vs. NeuroD1 36 wpi	1	2.625	-1.625	0.1578	4	5	14.56	8
					NeuroD1 6 wpi vs. NeuroD1 36 wpi	4.84	2.625	2.215	0.1969	2	5	15.91	8

## Sheet: Figure 3d
Figure 3d
	Percentage among GFP+ cells (%)
		GFP+ GFAP- NeuN-						GFP+ GFAP+ NeuN-						GFP+ GFAP- NeuN+						GFP+ GFAP+ NeuN+
	hTau	20.2139	14.7334	16.8194	22.2361			80.8754	85.5267	66.8688	78.4681			4.13122	1.24257	6.02337	2.86255			0	0	0	0
	hTau + NeuroD1	24.935	18.5406	20.2199	17.6108	14.7888	16.4693	13.7057	18.6356	20.1615	14.5909	13.3131	21.0486	65.0072	72.3418	83.6626	54.238	61.0799	58.8944	0.834342	2.74409	0.960071	0.940206	2.14904	1.61605
	Table Analyzed	Data 1
	Two-way ANOVA	Ordinary
	Alpha	0.05
	Source of Variation	% of total variation	P value	P value summary	Significant?
	Interaction	59.69	<0.0001	****	Yes
	Row Factor	0.01862	0.6603	ns	No
	Column Factor	38.43	<0.0001	****	Yes
	ANOVA table	SS	DF	MS	F (DFn, DFd)	P value
	Interaction	18255	3	6085	F (3, 32) = 210.2	P<0.0001
	Row Factor	5.695	1	5.695	F (1, 32) = 0.1968	P=0.6603
	Column Factor	11753	3	3918	F (3, 32) = 135.3	P<0.0001
	Residual	926.2	32	28.94
	Number of missing values	8
	Compare each cell mean with the other cell mean in that column
	Number of families	1
	Number of comparisons per family	4
	Alpha	0.05
	Sidak's multiple comparisons test	Mean Diff.	95.00% CI of diff.	Significant?	Summary	Adjusted P Value
	hTau - hTau + NeuroD1
	GFP+ GFAP- NeuN-	-0.26	-9.424 to 8.904	No	ns	>0.9999
	GFP+ GFAP+ NeuN-	61.03	51.86 to 70.19	Yes	****	<0.0001
	GFP+ GFAP- NeuN+	-62.31	-71.47 to -53.14	Yes	****	<0.0001
	GFP+ GFAP+ NeuN+	-1.541	-10.7 to 7.624	No	ns	0.9867
	Test details	Mean 1	Mean 2	Mean Diff.	SE of diff.	N1	N2	t	DF
	hTau - hTau + NeuroD1
	GFP+ GFAP- NeuN-	18.5	18.76	-0.26	3.473	4	6	0.07488	32
	GFP+ GFAP+ NeuN-	77.93	16.91	61.03	3.473	4	6	17.57	32
	GFP+ GFAP- NeuN+	3.565	65.87	-62.31	3.473	4	6	17.94	32
	GFP+ GFAP+ NeuN+	0	1.541	-1.541	3.473	4	6	0.4436	32

## Sheet: Figure 3g
Figure 3g
	NeuN+ cells per mm3
		Control						hTau						hTau + NeuroD1
	DG	48.289	26.9103	51.5588	44.8594	45.6027		23.822	28.1382	25.6764	20.4373			25.3299	24.275	34.1738	38.9861	44.0496	42.7039
	CA1	20.9733	14.2948	15.0332	21.6127	14.0542		9.39101	6.4529	7.35628	10.8937			17.2874	15.9471	11.9297	8.43956	12.0881	16.5271
	CA2	12.3092	16.4561	18.6701	12.9652	20.4376		4.26479	4.44982	3.88244	5.96145			10.7911	14.3869	13.6316	13.4248	12.6881	17.737
	CA3	22.8716	12.7208	16.983	12.8807	17.1452		4.99429	3.19195	6.62868	2.00357			15.7177	17.0282	9.71993	12.7374	10.8911	13.7955
	CA4	22.9887	20.6389	24.8487	13.4576	18.1727		6.87675	4.88368	3.05936	6.17079			4.1083	8.80187	9.19678	13.5183	11.835	8.02068
	Table Analyzed	NEUN
	Two-way ANOVA	Ordinary
	Alpha	0.05
	Source of Variation	% of total variation	P value	P value summary	Significant?
	Interaction	2.506	0.1899	ns	No
	Row Factor	61.37	<0.0001	****	Yes
	Column Factor	20.29	<0.0001	****	Yes
	ANOVA table	SS	DF	MS	F (DFn, DFd)	P value
	Interaction	240.8	8	30.1	F (8, 60) = 1.463	P=0.1899
	Row Factor	5897	4	1474	F (4, 60) = 71.67	P<0.0001
	Column Factor	1949	2	974.7	F (2, 60) = 47.38	P<0.0001
	Residual	1234	60	20.57
	Number of missing values	15
	Within each row, compare columns (simple effects within rows)
	Number of families	5
	Number of comparisons per family	3
	Alpha	0.05
	Tukey's multiple comparisons test	Mean Diff.	95.00% CI of diff.	Significant?	Summary	Adjusted P Value
	DG
	Control vs. hTau	18.93	11.61 to 26.24	Yes	****	<0.0001
	Control vs. hTau + NeuroD1	8.524	1.924 to 15.12	Yes	**	0.0081
	hTau vs. hTau + NeuroD1	-10.4	-17.44 to -3.366	Yes	**	0.0021
	CA1
	Control vs. hTau	8.67	1.358 to 15.98	Yes	*	0.0163
	Control vs. hTau + NeuroD1	3.49	-3.11 to 10.09	No	ns	0.417
	hTau vs. hTau + NeuroD1	-5.18	-12.22 to 1.856	No	ns	0.1887
	CA2
	Control vs. hTau	11.53	4.216 to 18.84	Yes	**	0.001
	Control vs. hTau + NeuroD1	2.391	-4.209 to 8.991	No	ns	0.6608
	hTau vs. hTau + NeuroD1	-9.137	-16.17 to -2.101	Yes	**	0.0077
	CA3
	Control vs. hTau	12.32	5.004 to 19.63	Yes	***	0.0004
	Control vs. hTau + NeuroD1	3.205	-3.395 to 9.805	No	ns	0.4773
	hTau vs. hTau + NeuroD1	-9.11	-16.15 to -2.075	Yes	**	0.0079
	CA4
	Control vs. hTau	14.77	7.462 to 22.09	Yes	****	<0.0001
	Control vs. hTau + NeuroD1	10.77	4.174 to 17.37	Yes	***	0.0007
	hTau vs. hTau + NeuroD1	-3.999	-11.03 to 3.037	No	ns	0.3651
	Test details	Mean 1	Mean 2	Mean Diff.	SE of diff.	N1	N2	q	DF
	DG
	Control vs. hTau	43.44	24.52	18.93	3.042	5	4	8.797	60
	Control vs. hTau + NeuroD1	43.44	34.92	8.524	2.746	5	6	4.39	60
	hTau vs. hTau + NeuroD1	24.52	34.92	-10.4	2.928	4	6	5.024	60
	CA1
	Control vs. hTau	17.19	8.523	8.67	3.042	5	4	4.03	60
	Control vs. hTau + NeuroD1	17.19	13.7	3.49	2.746	5	6	1.797	60
	hTau vs. hTau + NeuroD1	8.523	13.7	-5.18	2.928	4	6	2.502	60
	CA2
	Control vs. hTau	16.17	4.64	11.53	3.042	5	4	5.358	60
	Control vs. hTau + NeuroD1	16.17	13.78	2.391	2.746	5	6	1.231	60
	hTau vs. hTau + NeuroD1	4.64	13.78	-9.137	2.928	4	6	4.414	60
	CA3
	Control vs. hTau	16.52	4.205	12.32	3.042	5	4	5.725	60
	Control vs. hTau + NeuroD1	16.52	13.31	3.205	2.746	5	6	1.651	60
	hTau vs. hTau + NeuroD1	4.205	13.31	-9.11	2.928	4	6	4.401	60
	CA4
	Control vs. hTau	20.02	5.248	14.77	3.042	5	4	6.867	60
	Control vs. hTau + NeuroD1	20.02	9.247	10.77	2.746	5	6	5.548	60
	hTau vs. hTau + NeuroD1	5.248	9.247	-3.999	2.928	4	6	1.932	60

## Sheet: Figure 4d
Figure 4d
	Normalized volume of hippocampus				Table Analyzed	Sham
	Before hTau	hTau 8 wpi	Sham 12 wpi
	0.990427	0.820126	0.725911		Repeated measures ANOVA summary
	1.06865	0.880904	0.762394		Assume sphericity?	No
	0.940929	0.848625	0.753505		F	45.39
					P value	0.0189
					P value summary	*
					Statistically significant (P < 0.05)?	Yes
					Geisser-Greenhouse's epsilon	0.5233
					R square	0.9578
					Was the matching effective?
					F	3.088
					P value	0.1545
					P value summary	ns
					Is there significant matching (P < 0.05)?	No
					R square	0.06118
					ANOVA table	SS	DF	MS	F (DFn, DFd)	P value
					Treatment (between columns)	0.09694	2	0.04847	F (1.047, 2.093) = 45.39	P=0.0189
					Individual (between rows)	0.006595	2	0.003298	F (2, 4) = 3.088	P=0.1545
					Residual (random)	0.004271	4	0.001068
					Total	0.1078	8
					Data summary
					Number of treatments (columns)	3
					Number of subjects (rows)	3
					Number of families	1
					Number of comparisons per family	3
					Alpha	0.05
					Tukey's multiple comparisons test	Mean Diff.	95.00% CI of diff.	Significant?	Summary	Adjusted P Value
					Before hTau vs. hTau 8 wpi	0.1501	-0.02272 to 0.323	No	ns	0.0652	A-B
					Before hTau vs. Sham 12 wpi	0.2527	0.0477 to 0.4578	Yes	*	0.0335	A-C
					hTau 8 wpi vs. Sham 12 wpi	0.1026	0.05577 to 0.1495	Yes	*	0.0108	B-C
					Test details	Mean 1	Mean 2	Mean Diff.	SE of diff.	n1	n2	q	DF
					Before hTau vs. hTau 8 wpi	1	0.8499	0.1501	0.02934	3	3	7.235	2
					Before hTau vs. Sham 12 wpi	1	0.7473	0.2527	0.0348	3	3	10.27	2
					hTau 8 wpi vs. Sham 12 wpi	0.8499	0.7473	0.1026	0.007952	3	3	18.25	2

## Sheet: Figure 4e
Figure 4e
	Normalized volume of hippocampus				Table Analyzed	NeuroD1
	Before hTau	hTau 8 wpi	NeuroD1 12 wpi
	1.0749	0.85309	0.835144		Repeated measures ANOVA summary
	0.93012	0.81408	0.789621		Assume sphericity?	No
	0.98183	0.89353	0.830617		F	53.41
	0.96372	0.80633	0.812253		P value	0.0003
	1.04943	0.90575	0.859257		P value summary	***
					Statistically significant (P < 0.05)?	Yes
					Geisser-Greenhouse's epsilon	0.7076
					R square	0.9303
					Was the matching effective?
					F	5.755
					P value	0.0176
					P value summary	*
					Is there significant matching (P < 0.05)?	Yes
					R square	0.167
					ANOVA table	SS	DF	MS	F (DFn, DFd)	P value
					Treatment (between columns)	0.0875	2	0.04375	F (1.415, 5.661) = 53.41	P=0.0003
					Individual (between rows)	0.01886	4	0.004714	F (4, 8) = 5.755	P=0.0176
					Residual (random)	0.006553	8	0.0008191
					Total	0.1129	14
					Data summary
					Number of treatments (columns)	3
					Number of subjects (rows)	5
					Number of families	1
					Number of comparisons per family	3
					Alpha	0.05
					Tukey's multiple comparisons test	Mean Diff.	95.00% CI of diff.	Significant?	Summary	Adjusted P Value
					Before hTau vs. hTau 8 wpi	0.1454	0.06532 to 0.2256	Yes	**	0.0065	A-B
					Before hTau vs. NeuroD1 12 wpi	0.1746	0.1092 to 0.24	Yes	**	0.0015	A-C
					hTau 8 wpi vs. NeuroD1 12 wpi	0.02918	-0.01313 to 0.07149	No	ns	0.142	B-C
					Test details	Mean 1	Mean 2	Mean Diff.	SE of diff.	n1	n2	q	DF
					Before hTau vs. hTau 8 wpi	1	0.8546	0.1454	0.02248	5	5	9.15	4
					Before hTau vs. NeuroD1 12 wpi	1	0.8254	0.1746	0.01835	5	5	13.46	4
					hTau 8 wpi vs. NeuroD1 12 wpi	0.8546	0.8254	0.02918	0.01187	5	5	3.476	4

## Sheet: Figure 4g
Figure 4g
	Normalized area of hippocampus (%)				Table Analyzed	Data 1
	Control	hTau	hTau + NeuroD1		Data sets analyzed	A : Control	B : hTau	C : hTau + NeuroD1
	99.4582	70.4316	89.5246
	96.7526	74.8364	77.5709		ANOVA summary
	106.963	67.6161	79.657		F	32.27
	104.173	59.3307	75.5663		P value	<0.0001
	92.6531		85.8598		P value summary	****
					Significant diff. among means (P < 0.05)?	Yes
					R square	0.8544
					Brown-Forsythe test
					F (DFn, DFd)	0.004673 (2, 11)
					P value	0.9953
					P value summary	ns
					Are SDs significantly different (P < 0.05)?	No
					Bartlett's test
					Bartlett's statistic (corrected)	0.06065
					P value	0.9701
					P value summary	ns
					Are SDs significantly different (P < 0.05)?	No
					ANOVA table	SS	DF	MS	F (DFn, DFd)	P value
					Treatment (between columns)	2324	2	1162	F (2, 11) = 32.27	P<0.0001
					Residual (within columns)	396	11	36
					Total	2720	13
					Data summary
					Number of treatments (columns)	3
					Number of values (total)	14
					Number of families	1
					Number of comparisons per family	3
					Alpha	0.05
					Tukey's multiple comparisons test	Mean Diff.	95.00% CI of diff.	Significant?	Summary	Adjusted P Value
					Control vs. hTau	31.95	21.08 to 42.82	Yes	****	<0.0001	A-B
					Control vs. hTau + NeuroD1	18.36	8.115 to 28.61	Yes	**	0.0014	A-C
					hTau vs. hTau + NeuroD1	-13.58	-24.45 to -2.711	Yes	*	0.0157	B-C
					Test details	Mean 1	Mean 2	Mean Diff.	SE of diff.	n1	n2	q	DF
					Control vs. hTau	100	68.05	31.95	4.025	5	4	11.22	11
					Control vs. hTau + NeuroD1	100	81.64	18.36	3.795	5	5	6.844	11
					hTau vs. hTau + NeuroD1	68.05	81.64	-13.58	4.025	4	5	4.772	11

[truncated: 17 more sheets: Figure 4h, Figure 5d, Figure 5g, Figure 5j, Figure 6e, Figure 6f, Figure 6h, Figure 7c, Figure 7d, Figure 7f, Figure 7g, Figure 8, Supplementary Figure 1b, Supplementary Figure 4a, Supplementary Figure 4b, Supplementary Figure 4c, Supplementary Figure 4d]
